# Supplementary material for: NMR-Based Metabolomics to Analyze the Effects of a Series of Monoamine Oxidases-B Inhibitors on U251 Cells
Source: Biomolecules. 2023 Mar 27;13(4):600. doi: 10.3390/biom13040600 (PMC10136171; doi:10.3390/biom13040600)
Supplement: Supplementary file 1 [file biomolecules-13-00600-s001.zip]

Archive with 1 entries (1 files):
- biomolecules-2167680-supplementary.pdf
